# Supplementary material for: Dysregulation of the Bmi-1/p16Ink4a pathway provokes an aging-associated decline of submandibular gland function
Source: Aging Cell. 2015 Mar 31;14(4):616–24. doi: 10.1111/acel.12337 (PMC4531075; doi:10.1111/acel.12337)
Supplement: Supplementary file 1 [file acel0014-0616-sd1.zip]

Archive with 2 entries (2 files):
- SI Experimental Procedures.docx
- Figure S1-S3.pdf
